# Supplementary material for: Opportunistic detection of type 2 diabetes using deep learning from frontal chest radiographs
Source: Nat Commun. 2023 Jul 7;14:4039. doi: 10.1038/s41467-023-39631-x (PMC10328953; doi:10.1038/s41467-023-39631-x)
Supplement: Supplementary file 6 — Source Data [file 41467_2023_39631_MOESM6_ESM.zip › external_Emory_maps/crop.sh]

for f in *.jpg; do convert "$f" -gravity center -crop 510x511+1-30 +repage "$f" ; done
#montage *.jpg -geometry +0+0 -background none output.jpg
